# Supplementary material for: Facile Synthesis of Sulfonyl Chlorides/Bromides from Sulfonyl Hydrazides
Source: Molecules. 2021 Sep 13;26(18):5551. doi: 10.3390/molecules26185551 (PMC8471771; doi:10.3390/molecules26185551)
Supplement: Supplementary file 1 [file molecules-26-05551-s001.zip]

Archive with 1 entries (1 files):
- molecules-1360676-supplementary.pdf
